# Supplementary material for: Chemical Characterization and Bioactivity of Commercial Essential Oils and Hydrolates Obtained from Portuguese Forest Logging and Thinning
Source: Molecules. 2022 Jun 2;27(11):3572. doi: 10.3390/molecules27113572 (PMC9181877; doi:10.3390/molecules27113572)
Supplement: Supplementary file 1 [file molecules-27-03572-s001.zip]

Archive with 1 entries (1 files):
- molecules-1747665-supplementary.pdf
